# Supplementary material for: Range-Expanding Populations of a Globally Introduced Weed Experience Negative Plant-Soil Feedbacks
Source: PLoS One. 2011 May 23;6(5):e20117. doi: 10.1371/journal.pone.0020117 (PMC3100334; doi:10.1371/journal.pone.0020117)
Supplement: Table S1 — Location and elevation of populations used for seed and soil collections for greenhouse experiments. Centaurea solstitialis seeds are abbreviated as Cs. (XLS) [file pone.0020117.s001.xls]

## Sheet: SuppT1-pops
	Region and location	Collection	Latitude	Longitude	Elevation (m)
	Argentina
	Cachirulo	soil	S 36º42'47''	W 64º22'20''	188
	La Pampa	soil	S 36º42'43''	W 64º33'28''	244
	La Araña	soil	S 36º43'33''	W 64º43'50''	268
	Campo cultivado	soil	S 36º41'02''	W 64º37'05''	149
	Santa Rosa	soil	S 36º34'19''	W 64º16'06''	203
	Campus Agronomía	soil	S 36º33'54''	W 64º18'11''	207
	UNLPam Tambo Agronomía	Cs seeds	S 36º32'58''	W 64º18'23''	210
	La Baya Vieja IV	grass seeds	S 36º42'00''	W 64º36'00''	240
	California
	Howard Hill	soil	N 39º14'41"	W 121º19'16"	130
	Browns Valley	soil	N 39º14'53"	W 121º19'03"	173
	Sicard Flat	soil	N 39º13'22"	W 121º20'28"	77
	Spencer Field Wildlife Area	soil	N 39º07'02"	W 121º18'29"	89
	Saddleback Ranch	soil	N 39º16'16"	W 121º27'30"	47
	Putah Creek	soil	N 38º31'05"	W 121º45'39"	5
	Sierra Foohill R.E.C.	Cs seeds	N 39º15'50"	W 121º19'19"	245
	U.C. Santa Cruz	grass seeds	N 36º59'14"	W 122º03'01"	155
	Chile
	Peñalolén	soil	S 33º29'41"	W 70º34'58''	601
	Yerba Loca	soil	S 33º20'45''	W 70º21'44''	1404
	Lo Barnechea	soil	S 33º21'52''	W 70º23'43''	1219
	Farellones	soil	S 33º21'56''	W 70º25'35''	1262
	Maipú	soil	S 33º29'30''	W 70º46'24''	462
	Santiago	soil	S 33º29'40''	W 70º49'36''	468
	Puntilla de Las Rosas	Cs seeds	S 33º29'22''	W 70º51'08''	475
	Santiago	grass seeds	S 33º29'40''	W 70º49'36''	468
	Eurasia
	Garni	soil	N 40º07'54"	E 44º45'45"	1557
	Ujan	soil	N 40º16'57"	E 44º11'41"	1084
	Tskarostavi	soil	N 41º43’51”	E 45º16’21”	815
	Marktopi	soil	N 41º41'33"	E 45º01'13"	583
	Kashmi	soil	N 41º44’32”	E 45º12’08”	775
	Kachreti	soil	N 41º38’33”	E 45º38’19”	485
	Echmiadsin	Cs seeds	N 40º09'45"	E 44º28'27"	897
	Sovetashen	grass seeds	N 40º06'43"	E 44º33'01"	1095
